# Supplementary material for: The Mechanism of Action of SAAP-148 Antimicrobial Peptide as Studied with NMR and Molecular Dynamics Simulations
Source: Pharmaceutics. 2023 Feb 24;15(3):761. doi: 10.3390/pharmaceutics15030761 (PMC10051583; doi:10.3390/pharmaceutics15030761)
Supplement: Supplementary file 1 [file pharmaceutics-15-00761-s001.zip]

Archive with 1 entries (1 files):
- pharmaceutics-2203804-supplementary.pdf
